# Supplementary material for: The Effectiveness of a Four-Week Online Mindfulness Training Course on Individual Mindfulness Skills and Personal Perception of Stress in Company Employees Working from Home
Source: Int J Environ Res Public Health. 2022 Dec 7;19(24):16422. doi: 10.3390/ijerph192416422 (PMC9778306; doi:10.3390/ijerph192416422)
Supplement: Supplementary file 1 [file ijerph-19-16422-s001.zip]

Archive with 1 entries (1 files):
- ijerph-2085078-supplementary.pdf
